# Supplementary material for: Domestic cats and dogs create a landscape of fear for pest rodents around rural homesteads
Source: PLoS One. 2017 Feb 3;12(2):e0171593. doi: 10.1371/journal.pone.0171593 (PMC5291527; doi:10.1371/journal.pone.0171593)
Supplement: S1 Table — (CSV) [file pone.0171593.s001.csv]

Giving up densities of rodents at Lobamba, Swaziland
Date	Village	Day	Homestead	Animal	GUD	Mean_activity	Impacted_squares	Season
10-Oct-15	Mcaphozini	1	C1	Cat	2	0	0	1
08-Oct-15	Mcaphozini	2	C1	Cat	49	43.8	7	1
09-Oct-15	Mcaphozini	3	C1	Cat	37	81.3	13	1
07-Oct-15	Mcaphozini	4	C1	Cat	49	96.9	15.5	1
10-Oct-15	Mcaphozini	1	C3	Cat	50	0	0	1
09-Oct-15	Mcaphozini	2	C3	Cat	42	46.9	7.5	1
07-Oct-15	Mcaphozini	3	C3	Cat	49	65.6	10.5	1
08-Oct-15	Mcaphozini	4	C3	Cat	46	81.3	13	1
10-Oct-15	Mcaphozini	1	C4	Cat	44	0	0	1
07-Oct-15	Mcaphozini	2	C4	Cat	47	46.9	7.5	1
09-Oct-15	Mcaphozini	3	C4	Cat	36	62.5	10	1
08-Oct-15	Mcaphozini	4	C4	Cat	50	96.9	15.5	1
07-Oct-15	Sitjeni	1	C6	Cat	0	0	0	1
08-Oct-15	Sitjeni	2	C6	Cat	0	0	0	1
10-Oct-15	Sitjeni	3	C6	Cat	20	0	0	1
09-Oct-15	Sitjeni	4	C6	Cat	0	37.5	6	1
10-Oct-15	Mahlanya	1	C8	Cat	50	43.8	7	1
07-Oct-15	Mahlanya	2	C8	Cat	49	59.4	9.5	1
08-Oct-15	Mahlanya	3	C8	Cat	50	71.9	11.5	1
09-Oct-15	Mahlanya	4	C8	Cat	49	90.6	14.5	1
08-Oct-15	Mahlanya	1	C9	Cat	37	50	8	1
10-Oct-15	Mahlanya	2	C9	Cat	49	65.6	10.5	1
07-Oct-15	Mahlanya	3	C9	Cat	50	81.3	13	1
09-Oct-15	Mahlanya	4	C9	Cat	25	81.3	13	1
07-Oct-15	Mcaphozini	1	CD1	Both	31	0	0	1
10-Oct-15	Mcaphozini	2	CD1	Both	50	0	0	1
08-Oct-15	Mcaphozini	3	CD1	Both	32	9.4	1.5	1
09-Oct-15	Mcaphozini	4	CD1	Both	6	50	8	1
07-Oct-15	Langeni	1	CD4	Both	36	0	0	1
08-Oct-15	Langeni	2	CD4	Both	0	0	0	1
10-Oct-15	Langeni	3	CD4	Both	50	0	0	1
09-Oct-15	Langeni	4	CD4	Both	3	9.4	1.5	1
10-Oct-15	Sitjeni	1	CD7	Both	21	31.3	5	1
09-Oct-15	Sitjeni	2	CD7	Both	13	37.5	6	1
07-Oct-15	Sitjeni	3	CD7	Both	12	56.3	9	1
08-Oct-15	Sitjeni	4	CD7	Both	31	68.8	11	1
07-Oct-15	Mahlanya	1	CD8	Both	1	0	0	1
09-Oct-15	Mahlanya	2	CD8	Both	9	0	0	1
10-Oct-15	Mahlanya	3	CD8	Both	0	0	0	1
08-Oct-15	Mahlanya	4	CD8	Both	0	6.3	1	1
07-Oct-15	Mahlanya	1	CD9	Both	0	0	0	1
09-Oct-15	Mahlanya	2	CD9	Both	0	0	0	1
10-Oct-15	Mahlanya	3	CD9	Both	0	6.3	1	1
08-Oct-15	Mahlanya	4	CD9	Both	12	15.6	2.5	1
10-Oct-15	Mcaphozini	1	D1	Dog	0	0	0	1
09-Oct-15	Mcaphozini	2	D1	Dog	6	3.1	0.5	1
08-Oct-15	Mcaphozini	3	D1	Dog	9	12.5	2	1
07-Oct-15	Mcaphozini	4	D1	Dog	2	18.8	3	1
09-Oct-15	Mahlanya	1	D10	Dog	47	65.6	10.5	1
08-Oct-15	Mahlanya	2	D10	Dog	50	71.9	11.5	1
10-Oct-15	Mahlanya	3	D10	Dog	50	81.3	13	1
07-Oct-15	Mahlanya	4	D10	Dog	50	96.9	15.5	1
08-Oct-15	Mcaphozini	1	D2	Dog	50	46.9	7.5	1
10-Oct-15	Mcaphozini	2	D2	Dog	50	50	8	1
07-Oct-15	Mcaphozini	3	D2	Dog	47	100	16	1
09-Oct-15	Mcaphozini	4	D2	Dog	50	100	16	1
10-Oct-15	Langeni	1	D3	Dog	50	12.5	2	1
09-Oct-15	Langeni	2	D3	Dog	50	62.5	10	1
08-Oct-15	Langeni	3	D3	Dog	50	75	12	1
07-Oct-15	Langeni	4	D3	Dog	49	81.3	13	1
07-Oct-15	Langeni	1	D4	Dog	44	0	0	1
10-Oct-15	Langeni	2	D4	Dog	47	56.3	9	1
09-Oct-15	Langeni	3	D4	Dog	44	78.1	12.5	1
08-Oct-15	Langeni	4	D4	Dog	50	81.3	13	1
07-Oct-15	Sitjeni	1	D5	Dog	0	0	0	1
09-Oct-15	Sitjeni	2	D5	Dog	4	15.6	2.5	1
10-Oct-15	Sitjeni	3	D5	Dog	15	15.6	2.5	1
08-Oct-15	Sitjeni	4	D5	Dog	15	34.4	5.5	1
10-Oct-15	Sitjeni	1	D6	Dog	12	21.9	3.5	1
07-Oct-15	Sitjeni	2	D6	Dog	39	75	12	1
08-Oct-15	Sitjeni	3	D6	Dog	26	75	12	1
09-Oct-15	Sitjeni	4	D6	Dog	14	84.4	13.5	1
08-Oct-15	Mahlanya	1	D9	Dog	28	0	0	1
09-Oct-15	Mahlanya	2	D9	Dog	25	0	0	1
10-Oct-15	Mahlanya	3	D9	Dog	17	0	0	1
07-Oct-15	Mahlanya	4	D9	Dog	2	9.4	1.5	1
09-Oct-15	Mcaphozini	1	NCD1	None	48	62.5	10	1
08-Oct-15	Mcaphozini	2	NCD1	None	50	68.8	11	1
07-Oct-15	Mcaphozini	3	NCD1	None	50	87.5	14	1
10-Oct-15	Mcaphozini	4	NCD1	None	49	87.5	14	1
08-Oct-15	Mahlanya	1	NCD10	None	10	0	0	1
10-Oct-15	Mahlanya	2	NCD10	None	27	0	0	1
09-Oct-15	Mahlanya	3	NCD10	None	20	18.8	3	1
07-Oct-15	Mahlanya	4	NCD10	None	23	25	4	1
07-Oct-15	Langeni	1	NCD3	None	0	0	0	1
10-Oct-15	Langeni	2	NCD3	None	3	6.3	1	1
08-Oct-15	Langeni	3	NCD3	None	7	31.3	5	1
09-Oct-15	Langeni	4	NCD3	None	9	56.3	9	1
07-Oct-15	Langeni	1	NCD4	None	49	78.1	12.5	1
09-Oct-15	Langeni	2	NCD4	None	48	78.1	12.5	1
10-Oct-15	Langeni	3	NCD4	None	47	81.3	13	1
08-Oct-15	Langeni	4	NCD4	None	50	84.4	13.5	1
09-Oct-15	Sitjeni	1	NCD6	None	47	50	8	1
10-Oct-15	Sitjeni	2	NCD6	None	50	71.9	11.5	1
07-Oct-15	Sitjeni	3	NCD6	None	47	81.3	13	1
08-Oct-15	Sitjeni	4	NCD6	None	49	100	16	1
08-Oct-15	Mahlanya	1	NCD9	None	50	6.3	1	1
10-Oct-15	Mahlanya	2	NCD9	None	50	84.4	13.5	1
07-Oct-15	Mahlanya	3	NCD9	None	50	100	16	1
09-Oct-15	Mahlanya	4	NCD9	None	31	100	16	1
